# Supplementary material for: Two Birds with One Stone: A Novel Dithiomaleimide-Based GalNAc-siRNA Conjugate Enabling Good siRNA Delivery and Traceability
Source: Molecules. 2023 Oct 19;28(20):7184. doi: 10.3390/molecules28207184 (PMC10609014; doi:10.3390/molecules28207184)
Supplement: Supplementary file 1 [file molecules-28-07184-s001.zip]

Archive with 1 entries (1 files):
- molecules-2625639-supplementary.pdf
